# Supplementary material for: Effect of Linear and Nonlinear Pedagogy Physical Education Interventions on Children’s Physical Activity: A Cluster Randomized Controlled Trial (SAMPLE-PE)
Source: Children (Basel). 2021 Jan 15;8(1):49. doi: 10.3390/children8010049 (PMC7830495; doi:10.3390/children8010049)
Supplement: Supplementary file 1 [file children-08-00049-s001.zip]

Archive with 6 entries (5 files):
- children-1040334-supplementary/
- children-1040334-supplementary/children-1040334-Supplementary material Table S1 - Fidelity Checklist.docx
- children-1040334-supplementary/children-1040334-Supplementary material Table S2 - Reasons for missing physical activity data.docx
- children-1040334-supplementary/children-1040334-Supplementary Material Table S3 - Descriptive data for each time point.docx
- children-1040334-supplementary/children-1040334-Supplementry material Table S4 - Intention to treat analysis.docx
- children-1040334-supplementary/children-1040334-Supplementry material Table S5 - Complete cases analysis.docx
